# Supplementary material for: Natural-like Chalcones with Antitumor Activity on Human MG63 Osteosarcoma Cells
Source: Molecules. 2022 Jun 11;27(12):3751. doi: 10.3390/molecules27123751 (PMC9229256; doi:10.3390/molecules27123751)
Supplement: Supplementary file 1 [file molecules-27-03751-s001.zip]

Archive with 1 entries (1 files):
- molecules-1723659-supplementary.pdf
